# Supplementary material for: Associations between the Genetic Heritability of Dyslipidemia and Dietary Patterns in Korean Adults Based on Sex Differences
Source: Nutrients. 2023 Oct 16;15(20):4385. doi: 10.3390/nu15204385 (PMC10609770; doi:10.3390/nu15204385)
Supplement: Supplementary file 1 [file nutrients-15-04385-s001.zip]

Archive with 1 entries (1 files):
- nutrients-2626322-supplementary.pdf
